# Supplementary material for: Amikacin Dosing Adjustment in Critically Ill Oncologic Patients: A Study with Real-World Patients, PBPK Analysis, and Digital Twins
Source: Pharmaceutics. 2025 Feb 24;17(3):297. doi: 10.3390/pharmaceutics17030297 (PMC11944554; doi:10.3390/pharmaceutics17030297)
Supplement: Supplementary file 1 [file pharmaceutics-17-00297-s001.zip]

Archive with 1 entries (1 files):
- pharmaceutics-3468705-supplementary.pdf
